# Supplementary material for: Feasibility Randomised Control Trial of OptiMal: A Self-Management Intervention for Cancer Survivors
Source: Curr Oncol. 2023 Nov 29;30(12):10195–210. doi: 10.3390/curroncol30120742 (PMC10742444; doi:10.3390/curroncol30120742)
Supplement: Supplementary file 1 [file curroncol-30-00742-s001.zip]

Archive with 1 entries (1 files):
- curroncol-2705593-supplementary.pdf
